# Supplementary material for: Anti-Inflammatory Effects of Alphitolic Acid Isolated from Agrimonia coreana Nakai Extracts Are Mediated via the Inhibition of ICRAC Activity in T Cells
Source: Int J Mol Sci. 2023 Dec 9;24(24):17309. doi: 10.3390/ijms242417309 (PMC10743429; doi:10.3390/ijms242417309)
Supplement: Supplementary file 1 [file ijms-24-17309-s001.zip]

Archive with 1 entries (1 files):
- ijms-2675089-supplementary.pdf
